# Supplementary material for: Obinutuzumab Versus Rituximab for the Treatment of Primary Membranous Nephropathy: A Systematic Review and Meta-Analysis
Source: Life (Basel). 2026 Mar 8;16(3):434. doi: 10.3390/life16030434 (PMC13028213; doi:10.3390/life16030434)
Supplement: Supplementary file 1 [file life-16-00434-s001.zip]

Archive with 1 entries (1 files):
- life-4149798-supplementary.pdf
